# Supplementary material for: Design, Synthesis, and In Vitro and In Silico Study of New Hybrid 1-(2-(4-Arylthiazol-2-yl)hydrazineylidene)-5,6-dihydro-4H-pyrrolo[3,2,1-ij]quinolin-2-ones as Factor Xa and Factor XIa Inhibitors
Source: Molecules. 2025 Aug 29;30(17):3544. doi: 10.3390/molecules30173544 (PMC12430708; doi:10.3390/molecules30173544)
Supplement: Supplementary file 1 [file molecules-30-03544-s001.zip]

Archive with 1 entries (1 files):
- molecules-3787334-supplementary.pdf
